# Supplementary material for: Neural responses to biological motion distinguish autistic and schizotypal traits
Source: Soc Cogn Affect Neurosci. 2023 Feb 27;18(1):nsad011. doi: 10.1093/scan/nsad011 (PMC10032360; doi:10.1093/scan/nsad011)
Supplement: nsad011_Supp [file nsad011_supp.zip]

Archive with 1 entries (1 files):
- scan-22-197-File006.docx
